# Supplementary material for: Anisotropic growth is achieved through the additive mechanical effect of material anisotropy and elastic asymmetry
Source: eLife. 2018 Sep 18;7:e38161. doi: 10.7554/eLife.38161 (PMC6143341; doi:10.7554/eLife.38161)
Supplement: Supplementary file 1. — Propagated standard error of the mean (SEM) values are also provided. Values were calculated from the cell length and width data in Figure 1. [file elife-38161-supp1.xlsx]

## Sheet: RGR L
length
cell index	0HPG	SE	6HPG	SE	12HPG	SE	18HPG	SE	24HPG	SE	30HPG	SE	36HPG	SE	42HPG	SE	48HPG	SE	54HPG	SE	60HPG	SE	66HPG	SE	72HPG	SE
1	19.5969	1.35707	30.0795	1.83178	59.3494	4.942	73.8602	3.47946	78.5749	4.35157	114.438	4.74752	155.752	8.82067	186.824	9.37429	232.356	22.8271	265.013	41.183	278.59	22.4533	274.755	17.084	270.197	20.2211
2	19.6066	1.14954	28.4489	2.14212	63.5772	5.4759	77.4479	3.29023	76.9943	4.70627	98.1033	3.6021	160.088	8.74061	218.44	12.8015	245.202	12.9111	311.018	29.3743	342.142	21.4804	342.358	40.2464	323.959	30.0558
3	19.3964	0.874562	33.8584	2.92492	65.1007	4.15142	74.5048	2.88895	69.6157	4.87561	82.3192	2.82719	148.136	5.68453	199.837	11.7806	242.876	17.7492	336.896	18.6531	391.79	28.4614	390.808	28.2148	437.6	31.0381
4	19.9472	0.938037	36.3998	3.10582	59.1753	3.46218	64.4459	2.303	60.3054	3.11272	77.173	2.94509	137.28	6.11698	193.491	13.5142	237.152	15.0592	325.83	18.5481	472.01	51.2443	532.908	53.252	500.184	78.9632
5	20.8871	1.23017	36.4456	2.61051	53.6878	3.59442	60.796	2.30012	59.4186	4.31838	68.8482	2.83712	101.827	4.63057	165.434	11.7116	242.654	23.6004	346.208	27.3934	529.126	71.3338	694.626	57.7605	494.501	32.704
6	22.294	1.42972	36.8703	2.16714	46.1138	2.81433	58.1406	2.45686	61.1207	3.32186	62.5549	2.7457	90.0443	4.18932	137.607	10.2711	197.193	15.1301	318.21	26.105	525.466	59.3863	642.061	51.3569	630.343	73.9324
7	19.8911	1.26762	40.0182	2.44822	48.0323	2.09549	53.8092	2.08102	57.9951	2.37429	57.9499	2.61286	81.9579	3.14175	128.949	7.43568	194.278	11.7329	316.572	27.1732	500.479	63.5085	626.044	30.4679	778.509	42.9029
8	19.3019	0.90636	33.7876	1.25175	43.6062	2.3591	49.1137	2.24704	49.3861	3.02351	58.0849	2.60549	71.0339	2.85218	109.858	8.26522	187.172	18.4378	279.056	24.4094	443.144	67.5307	581.818	32.0019	752.878	45.7687
9	22.3859	1.25165	31.8758	2.35247	41.849	2.63141	45.3679	1.49543	45.4331	2.62721	53.5548	2.392	70.0364	3.79484	103.084	7.24293	137.388	12.1747	252.483	27.4271	393.116	56.8589	546.81	33.832	672.235	30.4064
10	22.2523	1.62958	32.306	2.96443	39.8627	2.57174	44.2175	1.71236	48.7546	2.62614	55.9645	2.36338	63.3312	3.681	87.1658	5.70199	124.128	10.0498	207.639	20.312	378.538	67.8111	587.708	49.3242	544.292	83.4014
11	20.2416	1.36547	29.6224	1.66632	37.5207	3.65935	41.8197	1.72577	48.1896	1.73214	52.5509	3.12943	60.846	2.93706	80.5898	3.05913	118.354	11.2545	175.581	25.3177	277.721	48.9473	482.123	45.3221	521.233	61.7501
12	22.4684	1.16708	29.1083	1.89762	37.8589	2.76117	40.5274	1.38578	41.6047	1.936	51.315	2.54001	67.7576	3.70742	72.6005	4.09051	93.3796	6.63479	130.464	23.6135	210.919	40.7699	383.164	45.6869	388.767	55.6909
13	24.3719	1.48606	30.4308	2.27612	35.825	2.22167	37.2231	1.569	39.7095	1.51363	49.2585	1.84555	63.724	3.67322	62.3487	3.18956	82.3572	6.75476	114.878	17.5965	145.012	19.6897	280.624	37.837	210.054	24.6573
14	23.8889	1.9825	31.9166	2.23898	36.3028	3.22245	36.1232	1.32066	41.4999	1.53855	45.9203	1.96304	53.0365	2.58579	59.1527	2.5379	82.0618	6.35352	85.5379	9.87886	103.677	13.3619	212.024	42.7019	122.911	7.32599
15	26.1376	2.45113	26.8609	1.85226	36.7268	2.65941	34.3324	1.79021	38.0001	1.8703	45.5675	2.54469	51.5495	2.77988	51.9707	3.54199	63.9365	4.09213	83.5811	8.36194	84.3331	10.8392	139.369	32.5622	93.0524	14.3575
16	22.9073	1.80875	30.2965	2.09232	34.7312	1.84142	31.1395	1.74624	35.8253	2.49797	42.2015	2.34696	46.9054	3.08892	44.3546	3.38989	63.2458	4.66409	68.1549	7.38442	63.8841	6.22106	105.408	18.7109	82.4733	4.23503
17	20.8541	0.926674	27.5187	1.54803	32.4894	2.32765	30.7438	1.54857	33.8159	2.13097	38.7157	2.31597	40.7546	3.16215	39.259	3.13733	52.4509	4.38347	67.2102	9.97159	50.4438	5.46898	78.6809	8.16783	59.0339	1.53157
	REGR (L)					error propagated
Cell index	0-12HPG	12-24HPG	24-48HPG	48-72HPG	Cell index	0-12HPG	12-24HPG	24-48HPG	48-72HPG
1	0.306889	0.246353	0.209814	0.151391	1	0.0901814	0.0307108	0.120142	0.0688688
2	0.315294	0.216377	0.21355	0.181932	2	0.0983919	0.0573624	0.0487781	0.217691
3	0.318516	0.125618	0.214783	0.219649	3	0.0716971	0.160393	0.0743021	0.0682445
4	0.305783	0.0101874	0.215637	0.232178	4	0.0643452	0.309243	0.0675524	0.242952
5	0.290871	0.145487	0.217116	0.230368	5	0.0720789	0.12633	0.105231	0.036147
6	0.26421	0.225709	0.204716	0.252962	6	0.0581285	0.0338202	0.0867789	0.135755
7	0.278103	0.191571	0.204781	0.265429	7	0.0294187	0.0279842	0.06867	0.0533522
8	0.265888	0.146197	0.205238	0.264086	8	0.0597728	0.114953	0.111871	0.0483129
9	0.247377	0.106376	0.188388	0.261749	9	0.0708912	0.00117351	0.103827	0.0340878
10	0.239041	0.182096	0.180102	0.251693	10	0.0535005	0.00611717	0.0984912	0.174579
11	0.237459	0.197278	0.177119	0.249943	11	0.132754	0.180638	0.135715	0.125337
12	0.227812	0.110052	0.164454	0.237012	12	0.103576	0.220295	0.0907542	0.166074
13	0.203188	0.113083	0.156374	0.202069	13	0.0642288	0.182274	0.122894	0.140195
14	0.209901	0.137342	0.154285	0.154579	14	0.099884	0.324004	0.118707	0.0238063
15	0.196653	0.020129	0.135652	0.14047	15	0.0196692	0.619769	0.0856642	0.352569
16	0.205843	0.00749408	0.13797	0.123181	16	0.00276363	0.600083	0.0789963	0.0223149
17	0.204504	0.0235422	0.121877	0.0785204	17	0.120407	0.148275	0.120875	0.433222
													propagated error
	RGR(length)													Propogated SEM of RGR(Length)
Cell index	0-6HPG	6-12HPG	12-18HPG	18-24HPG	24-30HPG	30-36HPG	36-42HPG	42-48HPG	48-54HPG	54-60HPG	60-66HPG		Cell index	0-6HPG	6-12HPG	12-18HPG	18-24HPG	24-30HPG	30-36HPG	36-42HPG	42-48HPG	48-54HPG	54-60HPG	60-66HPG	66-72HPG
1	0.0714118	0.113266	0.0364553	0.010313	0.0626629	0.0513728	0.0303168	0.0363508	0.0219177	0.00832734	0.00278804		1	0.0452862	0.10626	0.10079	0.184978	0.0110407	0.0985886	0.0178176	0.295456	0.562088	1.37946	1.39982	0.688273
2	0.0620408	0.134024	0.0328917	0.000979004	0.0403816	0.0816167	0.0517985	0.0192618	0.0396279	0.0158961	0.00920635		2	0.112252	0.094903	0.157575	3.12179	0.0523079	0.0829002	0.0695917	0.00409755	0.250141	0.253624	87.1619	0.553883
3	0.0928497	0.108958	0.0224881	0.0113121	0.0279357	0.0979208	0.0498953	0.0325087	0.0545369	0.0251586	0.0188482		3	0.141776	0.0392579	0.134247	0.406349	0.161249	0.0434138	0.117909	0.138678	0.00961303	0.178678	0.251217	0.0603367
4	0.100246	0.0809903	0.0142203	0.0110675	0.0411048	0.0959952	0.0572017	0.033912	0.0529456	0.0617705	0.0105622		4	0.131759	0.0156466	0.219933	0.195559	0.00993822	0.052771	0.131597	0.0353848	0.0393444	0.223671	0.0329684	0.785694
5	0.0927817	0.0645609	0.0207229	0.00381951	0.0245496	0.065229	0.0808828	0.0638437	0.0592339	0.0706976	0.0566374		5	0.0887187	0.057064	0.182086	1.46525	0.157086	0.0543813	0.111324	0.153961	0.036628	0.24022	0.0820141	0.125204
6	0.0838481	0.0372844	0.0386252	0.00833114	0.00386546	0.0607096	0.0706833	0.0599638	0.0797548	0.0835955	0.00306983		6	0.0505909	0.0700147	0.0297224	0.290256	0.401751	0.0525152	0.12787	0.0815448	0.0906891	0.160581	0.068866	1.92659
7	0.11651	0.0304233	0.0189283	0.0124856	0.000129915	0.0577713	0.0755356	0.068312	0.0813767	0.0763355	0.0363266		7	0.0586573	0.0440124	0.00250618	0.0700632	5.27927	0.02203	0.0913768	0.0657776	0.126256	0.197575	0.263134	0.0815598
8	0.0933154	0.0425178	0.0198228	0.000921834	0.0270395	0.033542	0.0726714	0.0888075	0.0665637	0.0770805	0.0429577		8	0.0238436	0.11278	0.0203471	2.85046	0.0480547	0.0190506	0.139426	0.131574	0.064991	0.262793	0.256205	0.080479
9	0.058903	0.0453701	0.013456	0.000239482	0.0274106	0.0447183	0.0644214	0.0478781	0.101422	0.0737933	0.0344178		9	0.115999	0.027969	0.322826	17.349	0.028961	0.0851159	0.104337	0.143763	0.132521	0.209281	0.149823	0.0273122
10	0.0621347	0.0350312	0.0172802	0.0162798	0.0229864	0.0206099	0.053239	0.0589175	0.0857477	0.100086	0.0127907		10	0.132772	0.0519661	0.197339	0.201401	0.0364434	0.178863	0.0847925	0.117627	0.122884	0.277937	0.0883824	0.7849
11	0.0634654	0.0393939	0.0180787	0.0236296	0.0144396	0.0244274	0.0468376	0.0640519	0.0657359	0.07642	0.0129997		11	0.0320706	0.252336	0.449784	0.00100042	0.320388	0.023191	0.00618287	0.217013	0.245746	0.231344	0.0177358	0.420045
12	0.043152	0.0438072	0.0113519	0.00437245	0.0349616	0.0463258	0.0115058	0.0419502	0.0557369	0.0800633	0.0024195		12	0.110022	0.0986851	0.515424	0.510747	0.0622035	0.0709985	0.0791046	0.122444	0.457844	0.213241	0.0285464	1.78549
13	0.0370039	0.0271985	0.00638054	0.010777	0.0359153	0.0429129	0.00363638	0.0463873	0.0554674	0.0388244	0.0482747		13	0.130398	0.0100942	0.466832	0.0222709	0.0347599	0.126347	0.351673	0.178184	0.333378	0.069464	0.133818	0.186762
14	0.0482857	0.0214612	0.000826283	0.0231258	0.0168695	0.0240123	0.0181901	0.0545585	0.0069145	0.032054	0.0908731		14	0.0319496	0.224221	10.593	0.0405251	0.0960276	0.0875124	0.00783023	0.166555	1.01416	0.192015	0.270797	0.396977
15	0.00454919	0.0521393	0.0112362	0.0169162	0.0302677	0.0205583	0.00135601	0.0345352	0.0446545	0.00149278	0.0673265		15	0.828018	0.0818119	0.363013	0.0218385	0.0891169	0.0393167	1.80971	0.0459759	0.217353	3.29436	0.394709	0.393054
16	0.0465962	0.0227675	0.0181933	0.0233626	0.0273006	0.0176128	0.00931961	0.0591355	0.0124591	0.0107854	0.0408943		16	0.0383765	0.056576	0.0265008	0.160429	0.0236834	0.157734	0.117987	0.0674493	0.554139	0.272398	0.300785	0.631172
17	0.0462194	0.0276749	0.00920439	0.0158737	0.0225525	0.00855368	0.00623101	0.0482825	0.0413248	0.0478275	0.0478815		17	0.0932316	0.156843	0.446306	0.18958	0.037755	0.415031	0.0165968	0.0944634	0.378615	0.268549	0.0955782	0.337774
first : last	0-6HPG	6-12HPG	12-18HPG	18-24HPG	24-30HPG	30-36HPG	36-42HPG	42-48HPG	48-54HPG	54-60HPG	60-66HPG
	2.00889	3.93707	1.18807	0.649691	2.77854	4.76308	1.22128	0.59585	0.530378	0.784881	0.192274

## Sheet: Sheet2
					RGR(length)													Propogated SEM of RGR(Length)
				Cell index	0-6HPG	6-12HPG	12-18HPG	18-24HPG	24-30HPG	30-36HPG	36-42HPG	42-48HPG	48-54HPG	54-60HPG	60-66HPG		Cell index	0-6HPG	6-12HPG	12-18HPG	18-24HPG	24-30HPG	30-36HPG	36-42HPG	42-48HPG	48-54HPG	54-60HPG	60-66HPG
				1	0.0714118	0.113266	0.0364553	0.010313	0.0626629	0.0513728	0.0303168	0.0363508	0.0219177	0.00832734	0.00278804		1	0.0452862	0.10626	0.10079	0.184978	0.0110407	0.0985886	0.0178176	0.295456	0.562088	1.37946	1.39982
				2	0.0620408	0.134024	0.0328917	0.000979004	0.0403816	0.0816167	0.0517985	0.0192618	0.0396279	0.0158961	0.00920635		2	0.112252	0.094903	0.157575	3.12179	0.0523079	0.0829002	0.0695917	0.00409755	0.250141	0.253624	87.1619
				3	0.0928497	0.108958	0.0224881	0.0113121	0.0279357	0.0979208	0.0498953	0.0325087	0.0545369	0.0251586	0.0188482		3	0.141776	0.0392579	0.134247	0.406349	0.161249	0.0434138	0.117909	0.138678	0.00961303	0.178678	0.251217
				4	0.100246	0.0809903	0.0142203	0.0110675	0.0411048	0.0959952	0.0572017	0.033912	0.0529456	0.0617705	0.0105622		4	0.131759	0.0156466	0.219933	0.195559	0.00993822	0.052771	0.131597	0.0353848	0.0393444	0.223671	0.0329684
				5	0.0927817	0.0645609	0.0207229	0.00381951	0.0245496	0.065229	0.0808828	0.0638437	0.0592339	0.0706976	0.0566374		5	0.0887187	0.057064	0.182086	1.46525	0.157086	0.0543813	0.111324	0.153961	0.036628	0.24022	0.0820141
				6	0.0838481	0.0372844	0.0386252	0.00833114	0.00386546	0.0607096	0.0706833	0.0599638	0.0797548	0.0835955	0.00306983		6	0.0505909	0.0700147	0.0297224	0.290256	0.401751	0.0525152	0.12787	0.0815448	0.0906891	0.160581	0.068866
				7	0.11651	0.0304233	0.0189283	0.0124856	0.000129915	0.0577713	0.0755356	0.068312	0.0813767	0.0763355	0.0363266		7	0.0586573	0.0440124	0.00250618	0.0700632	5.27927	0.02203	0.0913768	0.0657776	0.126256	0.197575	0.263134
				8	0.0933154	0.0425178	0.0198228	0.000921834	0.0270395	0.033542	0.0726714	0.0888075	0.0665637	0.0770805	0.0429577		8	0.0238436	0.11278	0.0203471	2.85046	0.0480547	0.0190506	0.139426	0.131574	0.064991	0.262793	0.256205
				9	0.058903	0.0453701	0.013456	0.000239482	0.0274106	0.0447183	0.0644214	0.0478781	0.101422	0.0737933	0.0344178		9	0.115999	0.027969	0.322826	17.349	0.028961	0.0851159	0.104337	0.143763	0.132521	0.209281	0.149823
				10	0.0621347	0.0350312	0.0172802	0.0162798	0.0229864	0.0206099	0.053239	0.0589175	0.0857477	0.100086	0.0127907		10	0.132772	0.0519661	0.197339	0.201401	0.0364434	0.178863	0.0847925	0.117627	0.122884	0.277937	0.0883824
				11	0.0634654	0.0393939	0.0180787	0.0236296	0.0144396	0.0244274	0.0468376	0.0640519	0.0657359	0.07642	0.0129997		11	0.0320706	0.252336	0.449784	0.00100042	0.320388	0.023191	0.00618287	0.217013	0.245746	0.231344	0.0177358
				12	0.043152	0.0438072	0.0113519	0.00437245	0.0349616	0.0463258	0.0115058	0.0419502	0.0557369	0.0800633	0.0024195		12	0.110022	0.0986851	0.515424	0.510747	0.0622035	0.0709985	0.0791046	0.122444	0.457844	0.213241	0.0285464
				13	0.0370039	0.0271985	0.00638054	0.010777	0.0359153	0.0429129	0.00363638	0.0463873	0.0554674	0.0388244	0.0482747		13	0.130398	0.0100942	0.466832	0.0222709	0.0347599	0.126347	0.351673	0.178184	0.333378	0.069464	0.133818
				14	0.0482857	0.0214612	0.000826283	0.0231258	0.0168695	0.0240123	0.0181901	0.0545585	0.0069145	0.032054	0.0908731		14	0.0319496	0.224221	10.593	0.0405251	0.0960276	0.0875124	0.00783023	0.166555	1.01416	0.192015	0.270797
				15	0.00454919	0.0521393	0.0112362	0.0169162	0.0302677	0.0205583	0.00135601	0.0345352	0.0446545	0.00149278	0.0673265		15	0.828018	0.0818119	0.363013	0.0218385	0.0891169	0.0393167	1.80971	0.0459759	0.217353	3.29436	0.394709
				16	0.0465962	0.0227675	0.0181933	0.0233626	0.0273006	0.0176128	0.00931961	0.0591355	0.0124591	0.0107854	0.0408943		16	0.0383765	0.056576	0.0265008	0.160429	0.0236834	0.157734	0.117987	0.0674493	0.554139	0.272398	0.300785
				17	0.0462194	0.0276749	0.00920439	0.0158737	0.0225525	0.00855368	0.00623101	0.0482825	0.0413248	0.0478275	0.0478815		17	0.0932316	0.156843	0.446306	0.18958	0.037755	0.415031	0.0165968	0.0944634	0.378615	0.268549	0.0955782
					RGR(width)													Propogated SEM of RGR(width)
				Cell index	0-6HPG	6-12HPG	12-18HPG	18-24HPG	24-30HPG	30-36HPG	36-42HPG	42-48HPG	48-54HPG	54-60HPG	60-66HPG		Cell index	0-6HPG	6-12HPG	12-18HPG	18-24HPG	24-30HPG	30-36HPG	36-42HPG	42-48HPG	48-54HPG	54-60HPG	60-66HPG
				1	0.00710434	0.0275139	0.00337087	0.0237871	0.00086986	0.0142961	0.00697943	0.00405264	0.0072922	0.0118286	0.0101184		1	0.385434	0.0741525	0.329232	0.0430934	0.321164	0.0735354	0.215036	1.02638	0.0304626	0.065275	0.15044
				2	0.00512699	0.0204884	0.0138605	0.0175116	0.00175048	0.0144803	0.000396922	0.0206228	0.00238724	0.0179755	0.00407732		2	0.107806	0.104322	0.173259	0.193685	0.0151157	0.0192917	4.62739	0.0763865	0.139816	0.157491	0.293253
				3	0.00595196	0.0141926	0.00929225	0.0184767	0.00784765	0.0194402	0.00310236	0.0197017	0.00911937	0.00368296	0.00642692		3	0.354432	0.0750225	0.337543	0.0899067	0.045892	0.00213895	0.502595	0.0849874	0.0376126	0.764363	0.357642
				4	0.0153083	0.00756041	0.00174055	0.00977829	0.0124783	0.00354396	0.00126403	0.0176375	0.00128416	0.000521177	0.0090061		4	0.342774	0.165691	3.01781	0.210978	0.0553174	0.44564	2.06762	0.291077	0.602278	3.85023	0.0585751
				5	0.0154891	0.00322083	0.00442945	0.0122836	0.00947267	0.00576144	0.00554691	0.0146249	0.00376332	0.00435337	0.00227687		5	0.482079	2.21619	0.0854487	0.114293	0.124998	0.108764	0.104922	0.172157	1.51883	1.26438	0.548513
				6	0.014617	0.0118154	0.00154974	0.00335315	0.0197467	0.00378612	0.000830334	0.0135813	0.00572441	0.00109904	0.00342048		6	0.552816	0.368483	1.36028	0.49101	0.0333159	0.0923146	3.39283	0.189919	0.160956	0.892718	0.403678
				7	0.0230362	0.00518376	0.00503536	0.0291785	0.0175775	0.00256218	0.00498625	0.0164202	0.00511945	0.00968538	0.000919062		7	0.202636	0.310316	0.65436	0.579777	0.809219	0.267671	0.171581	0.108924	0.796731	0.274536	0.80511
				8	0.0254125	0.00241378	0.0098	0.0206724	0.000999562	0.000194237	0.00162287	0.0166379	0.000811693	0.00390298	0.00429108		8	0.0432389	1.12091	0.198047	0.198485	4.29291	8.35865	0.100402	0.0809975	4.72407	1.49535	0.49396
				9	0.0157659	0.0116079	0.00583584	0.0259865	0.00548711	0.0028057	0.00447311	0.00123161	0.00857095	0.00051622	0.011987		9	0.214712	0.0315135	0.554363	0.420813	1.99654	0.142291	0.374277	0.188668	0.757253	5.3212	0.161409
				10	0.0225525	0.00727136	0.00037237	0.0186671	0.0078139	0.00177521	0.00502062	0.010931	0.00848168	0.00516273	0.000112988		10	0.0785914	0.00481447	8.81019	0.0525035	0.114887	0.605461	0.12952	0.251318	0.161243	0.102011	20.7637
				11	0.0197604	0.0143615	0.00701478	0.0254286	0.00218103	0.00197575	0.00306888	0.00627953	0.00553623	0.00977326	0.0190813		11	0.0887946	0.170081	0.657904	0.0644324	0.0426425	0.0783812	0.171203	0.194881	0.853336	0.588003	0.0629951
				12	0.0210559	0.0199609	0.00264208	0.012348	0.0041127	0.000710247	0.00642028	0.00807529	0.00119245	0.0184435	0.0179673		12	0.229008	0.0987361	1.30836	0.0903181	0.0416049	0.715322	0.122661	0.177642	2.79283	0.119484	0.052242
				13	0.0152722	0.020264	0.0059162	0.0150755	0.00390071	0.00222295	0.0103662	0.00628106	0.00383251	0.0115467	0.018594		13	0.252022	0.100125	0.316577	0.0240012	0.0517953	0.31309	0.0749665	0.392615	0.372895	0.206347	0.149023
				14	0.0314377	0.00592179	0.0100206	0.0260212	0.00134985	0.000682276	0.0151975	0.00568348	0.00519014	0.00987689	0.0180443		14	0.0832331	0.0532204	0.274789	0.0260854	0.381844	1.07995	0.0164891	0.479241	0.253703	0.0232334	0.0413387
				15	0.0323591	0.0250912	0.0193013	0.0138274	0.0109454	0.0027178	0.012626	0.00288902	0.00452558	0.00906875	0.0168524		15	0.0939508	0.0362328	0.027066	0.0889103	0.0299391	0.00419261	0.0272638	0.140863	0.750818	0.00155035	0.0640581
				16	0.0400952	0.00958058	0.00660064	0.0259889	0.006201	0.00402498	0.00594795	0.00900081	0.0166093	0.00664497	0.00300444		16	0.133282	0.434385	0.0316372	0.00741515	0.140191	0.30788	0.382021	0.34134	0.264201	0.796498	1.13519
				17	0.0469287	0.0295155	0.0225541	0.0256343	0.00311572	0.00353733	0.0160576	0.000312255	0.000615423	0.0216715	0.0106493		17	0.176194	0.180552	0.093348	0.0516188	0.243552	0.163568	0.076815	9.32889	5.03702	0.227221	0.735647

## Sheet: Sheet3
	RGR(length)													Propogated SEM of RGR(Length)
Cell index	0-6HPG	6-12HPG	12-18HPG	18-24HPG	24-30HPG	30-36HPG	36-42HPG	42-48HPG	48-54HPG	54-60HPG	60-66HPG		Cell index	0-6HPG	6-12HPG	12-18HPG	18-24HPG	24-30HPG	30-36HPG	36-42HPG	42-48HPG	48-54HPG	54-60HPG	60-66HPG
1	0.0714118	0.113266	0.0364553	0.010313	0.0626629	0.0513728	0.0303168	0.0363508	0.0219177	0.00832734	0.00278804		1	0.0452862	0.10626	0.10079	0.184978	0.0110407	0.0985886	0.0178176	0.295456	0.562088	1.37946	1.39982
2	0.0620408	0.134024	0.0328917	0.000979004	0.0403816	0.0816167	0.0517985	0.0192618	0.0396279	0.0158961	0.00920635		2	0.112252	0.094903	0.157575	3.12179	0.0523079	0.0829002	0.0695917	0.00409755	0.250141	0.253624	87.1619
3	0.0928497	0.108958	0.0224881	0.0113121	0.0279357	0.0979208	0.0498953	0.0325087	0.0545369	0.0251586	0.0188482		3	0.141776	0.0392579	0.134247	0.406349	0.161249	0.0434138	0.117909	0.138678	0.00961303	0.178678	0.251217
4	0.100246	0.0809903	0.0142203	0.0110675	0.0411048	0.0959952	0.0572017	0.033912	0.0529456	0.0617705	0.0105622		4	0.131759	0.0156466	0.219933	0.195559	0.00993822	0.052771	0.131597	0.0353848	0.0393444	0.223671	0.0329684
5	0.0927817	0.0645609	0.0207229	0.00381951	0.0245496	0.065229	0.0808828	0.0638437	0.0592339	0.0706976	0.0566374		5	0.0887187	0.057064	0.182086	1.46525	0.157086	0.0543813	0.111324	0.153961	0.036628	0.24022	0.0820141
6	0.0838481	0.0372844	0.0386252	0.00833114	0.00386546	0.0607096	0.0706833	0.0599638	0.0797548	0.0835955	0.00306983		6	0.0505909	0.0700147	0.0297224	0.290256	0.401751	0.0525152	0.12787	0.0815448	0.0906891	0.160581	0.068866
7	0.11651	0.0304233	0.0189283	0.0124856	0.000129915	0.0577713	0.0755356	0.068312	0.0813767	0.0763355	0.0363266		7	0.0586573	0.0440124	0.00250618	0.0700632	5.27927	0.02203	0.0913768	0.0657776	0.126256	0.197575	0.263134
8	0.0933154	0.0425178	0.0198228	0.000921834	0.0270395	0.033542	0.0726714	0.0888075	0.0665637	0.0770805	0.0429577		8	0.0238436	0.11278	0.0203471	2.85046	0.0480547	0.0190506	0.139426	0.131574	0.064991	0.262793	0.256205
9	0.058903	0.0453701	0.013456	0.000239482	0.0274106	0.0447183	0.0644214	0.0478781	0.101422	0.0737933	0.0344178		9	0.115999	0.027969	0.322826	17.349	0.028961	0.0851159	0.104337	0.143763	0.132521	0.209281	0.149823
10	0.0621347	0.0350312	0.0172802	0.0162798	0.0229864	0.0206099	0.053239	0.0589175	0.0857477	0.100086	0.0127907		10	0.132772	0.0519661	0.197339	0.201401	0.0364434	0.178863	0.0847925	0.117627	0.122884	0.277937	0.0883824
11	0.0634654	0.0393939	0.0180787	0.0236296	0.0144396	0.0244274	0.0468376	0.0640519	0.0657359	0.07642	0.0129997		11	0.0320706	0.252336	0.449784	0.00100042	0.320388	0.023191	0.00618287	0.217013	0.245746	0.231344	0.0177358
12	0.043152	0.0438072	0.0113519	0.00437245	0.0349616	0.0463258	0.0115058	0.0419502	0.0557369	0.0800633	0.0024195		12	0.110022	0.0986851	0.515424	0.510747	0.0622035	0.0709985	0.0791046	0.122444	0.457844	0.213241	0.0285464
13	0.0370039	0.0271985	0.00638054	0.010777	0.0359153	0.0429129	0.00363638	0.0463873	0.0554674	0.0388244	0.0482747		13	0.130398	0.0100942	0.466832	0.0222709	0.0347599	0.126347	0.351673	0.178184	0.333378	0.069464	0.133818
14	0.0482857	0.0214612	0.000826283	0.0231258	0.0168695	0.0240123	0.0181901	0.0545585	0.0069145	0.032054	0.0908731		14	0.0319496	0.224221	10.593	0.0405251	0.0960276	0.0875124	0.00783023	0.166555	1.01416	0.192015	0.270797
15	0.00454919	0.0521393	0.0112362	0.0169162	0.0302677	0.0205583	0.00135601	0.0345352	0.0446545	0.00149278	0.0673265		15	0.828018	0.0818119	0.363013	0.0218385	0.0891169	0.0393167	1.80971	0.0459759	0.217353	3.29436	0.394709
16	0.0465962	0.0227675	0.0181933	0.0233626	0.0273006	0.0176128	0.00931961	0.0591355	0.0124591	0.0107854	0.0408943		16	0.0383765	0.056576	0.0265008	0.160429	0.0236834	0.157734	0.117987	0.0674493	0.554139	0.272398	0.300785
17	0.0462194	0.0276749	0.00920439	0.0158737	0.0225525	0.00855368	0.00623101	0.0482825	0.0413248	0.0478275	0.0478815		17	0.0932316	0.156843	0.446306	0.18958	0.037755	0.415031	0.0165968	0.0944634	0.378615	0.268549	0.0955782
	RGR(width)													Propogated SEM of RGR(width)
Cell index	0-6HPG	6-12HPG	12-18HPG	18-24HPG	24-30HPG	30-36HPG	36-42HPG	42-48HPG	48-54HPG	54-60HPG	60-66HPG		Cell index	0-6HPG	6-12HPG	12-18HPG	18-24HPG	24-30HPG	30-36HPG	36-42HPG	42-48HPG	48-54HPG	54-60HPG	60-66HPG
1	0.00710434	0.0275139	0.00337087	0.0237871	0.00086986	0.0142961	0.00697943	0.00405264	0.0072922	0.0118286	0.0101184		1	0.385434	0.0741525	0.329232	0.0430934	0.321164	0.0735354	0.215036	1.02638	0.0304626	0.065275	0.15044
2	0.00512699	0.0204884	0.0138605	0.0175116	0.00175048	0.0144803	0.000396922	0.0206228	0.00238724	0.0179755	0.00407732		2	0.107806	0.104322	0.173259	0.193685	0.0151157	0.0192917	4.62739	0.0763865	0.139816	0.157491	0.293253
3	0.00595196	0.0141926	0.00929225	0.0184767	0.00784765	0.0194402	0.00310236	0.0197017	0.00911937	0.00368296	0.00642692		3	0.354432	0.0750225	0.337543	0.0899067	0.045892	0.00213895	0.502595	0.0849874	0.0376126	0.764363	0.357642
4	0.0153083	0.00756041	0.00174055	0.00977829	0.0124783	0.00354396	0.00126403	0.0176375	0.00128416	0.000521177	0.0090061		4	0.342774	0.165691	3.01781	0.210978	0.0553174	0.44564	2.06762	0.291077	0.602278	3.85023	0.0585751
5	0.0154891	0.00322083	0.00442945	0.0122836	0.00947267	0.00576144	0.00554691	0.0146249	0.00376332	0.00435337	0.00227687		5	0.482079	2.21619	0.0854487	0.114293	0.124998	0.108764	0.104922	0.172157	1.51883	1.26438	0.548513
6	0.014617	0.0118154	0.00154974	0.00335315	0.0197467	0.00378612	0.000830334	0.0135813	0.00572441	0.00109904	0.00342048		6	0.552816	0.368483	1.36028	0.49101	0.0333159	0.0923146	3.39283	0.189919	0.160956	0.892718	0.403678
7	0.0230362	0.00518376	0.00503536	0.0291785	0.0175775	0.00256218	0.00498625	0.0164202	0.00511945	0.00968538	0.000919062		7	0.202636	0.310316	0.65436	0.579777	0.809219	0.267671	0.171581	0.108924	0.796731	0.274536	0.80511
8	0.0254125	0.00241378	0.0098	0.0206724	0.000999562	0.000194237	0.00162287	0.0166379	0.000811693	0.00390298	0.00429108		8	0.0432389	1.12091	0.198047	0.198485	4.29291	8.35865	0.100402	0.0809975	4.72407	1.49535	0.49396
9	0.0157659	0.0116079	0.00583584	0.0259865	0.00548711	0.0028057	0.00447311	0.00123161	0.00857095	0.00051622	0.011987		9	0.214712	0.0315135	0.554363	0.420813	1.99654	0.142291	0.374277	0.188668	0.757253	5.3212	0.161409
10	0.0225525	0.00727136	0.00037237	0.0186671	0.0078139	0.00177521	0.00502062	0.010931	0.00848168	0.00516273	0.000112988		10	0.0785914	0.00481447	8.81019	0.0525035	0.114887	0.605461	0.12952	0.251318	0.161243	0.102011	20.7637
11	0.0197604	0.0143615	0.00701478	0.0254286	0.00218103	0.00197575	0.00306888	0.00627953	0.00553623	0.00977326	0.0190813		11	0.0887946	0.170081	0.657904	0.0644324	0.0426425	0.0783812	0.171203	0.194881	0.853336	0.588003	0.0629951
12	0.0210559	0.0199609	0.00264208	0.012348	0.0041127	0.000710247	0.00642028	0.00807529	0.00119245	0.0184435	0.0179673		12	0.229008	0.0987361	1.30836	0.0903181	0.0416049	0.715322	0.122661	0.177642	2.79283	0.119484	0.052242
13	0.0152722	0.020264	0.0059162	0.0150755	0.00390071	0.00222295	0.0103662	0.00628106	0.00383251	0.0115467	0.018594		13	0.252022	0.100125	0.316577	0.0240012	0.0517953	0.31309	0.0749665	0.392615	0.372895	0.206347	0.149023
14	0.0314377	0.00592179	0.0100206	0.0260212	0.00134985	0.000682276	0.0151975	0.00568348	0.00519014	0.00987689	0.0180443		14	0.0832331	0.0532204	0.274789	0.0260854	0.381844	1.07995	0.0164891	0.479241	0.253703	0.0232334	0.0413387
15	0.0323591	0.0250912	0.0193013	0.0138274	0.0109454	0.0027178	0.012626	0.00288902	0.00452558	0.00906875	0.0168524		15	0.0939508	0.0362328	0.027066	0.0889103	0.0299391	0.00419261	0.0272638	0.140863	0.750818	0.00155035	0.0640581
16	0.0400952	0.00958058	0.00660064	0.0259889	0.006201	0.00402498	0.00594795	0.00900081	0.0166093	0.00664497	0.00300444		16	0.133282	0.434385	0.0316372	0.00741515	0.140191	0.30788	0.382021	0.34134	0.264201	0.796498	1.13519
17	0.0469287	0.0295155	0.0225541	0.0256343	0.00311572	0.00353733	0.0160576	0.000312255	0.000615423	0.0216715	0.0106493		17	0.176194	0.180552	0.093348	0.0516188	0.243552	0.163568	0.076815	9.32889	5.03702	0.227221	0.735647

## Sheet: RGRL sparks
			RGR(length)
		Cell index	0-6HPG	6-12HPG	12-18HPG	18-24HPG	24-30HPG	30-36HPG	36-42HPG	42-48HPG	48-54HPG	54-60HPG	60-66HPG
		1	0.0714118	0.113266	0.0364553	0.010313	0.0626629	0.0513728	0.0303168	0.0363508	0.0219177	0.00832734	0.00278804
		2	0.0620408	0.134024	0.0328917	0.000979004	0.0403816	0.0816167	0.0517985	0.0192618	0.0396279	0.0158961	0.00920635
		3	0.0928497	0.108958	0.0224881	0.0113121	0.0279357	0.0979208	0.0498953	0.0325087	0.0545369	0.0251586	0.0188482
		4	0.100246	0.0809903	0.0142203	0.0110675	0.0411048	0.0959952	0.0572017	0.033912	0.0529456	0.0617705	0.0105622
		5	0.0927817	0.0645609	0.0207229	0.00381951	0.0245496	0.065229	0.0808828	0.0638437	0.0592339	0.0706976	0.0566374
		6	0.0838481	0.0372844	0.0386252	0.00833114	0.00386546	0.0607096	0.0706833	0.0599638	0.0797548	0.0835955	0.00306983
		7	0.11651	0.0304233	0.0189283	0.0124856	0.000129915	0.0577713	0.0755356	0.068312	0.0813767	0.0763355	0.0363266
		8	0.0933154	0.0425178	0.0198228	0.000921834	0.0270395	0.033542	0.0726714	0.0888075	0.0665637	0.0770805	0.0429577
		9	0.058903	0.0453701	0.013456	0.000239482	0.0274106	0.0447183	0.0644214	0.0478781	0.101422	0.0737933	0.0344178
		10	0.0621347	0.0350312	0.0172802	0.0162798	0.0229864	0.0206099	0.053239	0.0589175	0.0857477	0.100086	0.0127907
		11	0.0634654	0.0393939	0.0180787	0.0236296	0.0144396	0.0244274	0.0468376	0.0640519	0.0657359	0.07642	0.0129997
		12	0.043152	0.0438072	0.0113519	0.00437245	0.0349616	0.0463258	0.0115058	0.0419502	0.0557369	0.0800633	0.0024195
		13	0.0370039	0.0271985	0.00638054	0.010777	0.0359153	0.0429129	0.00363638	0.0463873	0.0554674	0.0388244	0.0482747
		14	0.0482857	0.0214612	0.000826283	0.0231258	0.0168695	0.0240123	0.0181901	0.0545585	0.0069145	0.032054	0.0908731
		15	0.00454919	0.0521393	0.0112362	0.0169162	0.0302677	0.0205583	0.00135601	0.0345352	0.0446545	0.00149278	0.0673265
		16	0.0465962	0.0227675	0.0181933	0.0233626	0.0273006	0.0176128	0.00931961	0.0591355	0.0124591	0.0107854	0.0408943
		17	0.0462194	0.0276749	0.00920439	0.0158737	0.0225525	0.00855368	0.00623101	0.0482825	0.0413248	0.0478275	0.0478815

## Sheet: Sheet1
			RGR(width)
		Cell index	0-6HPG	6-12HPG	12-18HPG	18-24HPG	24-30HPG	30-36HPG	36-42HPG	42-48HPG	48-54HPG	54-60HPG	60-66HPG	66-72HPG
		1	0.00710434	0.0275139	0.00337087	0.0237871	0.00086986	0.0142961	0.00697943	0.00405264	0.0072922	0.0118286	0.0101184	0.0218123
		2	0.00512699	0.0204884	0.0138605	0.0175116	0.00175048	0.0144803	0.000396922	0.0206228	0.00238724	0.0179755	0.00407732	0.0269794
		3	0.00595196	0.0141926	0.00929225	0.0184767	0.00784765	0.0194402	0.00310236	0.0197017	0.00911937	0.00368296	0.00642692	0.0195534
		4	0.0153083	0.00756041	0.00174055	0.00977829	0.0124783	0.00354396	0.00126403	0.0176375	0.00128416	0.000521177	0.0090061	0.015809
		5	0.0154891	0.00322083	0.00442945	0.0122836	0.00947267	0.00576144	0.00554691	0.0146249	0.00376332	0.00435337	0.00227687	0.022766
		6	0.014617	0.0118154	0.00154974	0.00335315	0.0197467	0.00378612	0.000830334	0.0135813	0.00572441	0.00109904	0.00342048	0.0124689
		7	0.0230362	0.00518376	0.00503536	0.0291785	0.0175775	0.00256218	0.00498625	0.0164202	0.00511945	0.00968538	0.000919062	0.0110971
		8	0.0254125	0.00241378	0.0098	0.0206724	0.000999562	0.000194237	0.00162287	0.0166379	0.000811693	0.00390298	0.00429108	0.0082072
		9	0.0157659	0.0116079	0.00583584	0.0259865	0.00548711	0.0028057	0.00447311	0.00123161	0.00857095	0.00051622	0.011987	0.00905955
		10	0.0225525	0.00727136	0.00037237	0.0186671	0.0078139	0.00177521	0.00502062	0.010931	0.00848168	0.00516273	0.000112988	0.0105706
		11	0.0197604	0.0143615	0.00701478	0.0254286	0.00218103	0.00197575	0.00306888	0.00627953	0.00553623	0.00977326	0.0190813	0.00669601
		12	0.0210559	0.0199609	0.00264208	0.012348	0.0041127	0.000710247	0.00642028	0.00807529	0.00119245	0.0184435	0.0179673	0.012645
		13	0.0152722	0.020264	0.0059162	0.0150755	0.00390071	0.00222295	0.0103662	0.00628106	0.00383251	0.0115467	0.018594	0.00849904
		14	0.0314377	0.00592179	0.0100206	0.0260212	0.00134985	0.000682276	0.0151975	0.00568348	0.00519014	0.00987689	0.0180443	0.0179216
		15	0.0323591	0.0250912	0.0193013	0.0138274	0.0109454	0.0027178	0.012626	0.00288902	0.00452558	0.00906875	0.0168524	0.0286925
		16	0.0400952	0.00958058	0.00660064	0.0259889	0.006201	0.00402498	0.00594795	0.00900081	0.0166093	0.00664497	0.00300444	0.0112858
		17	0.0469287	0.0295155	0.0225541	0.0256343	0.00311572	0.00353733	0.0160576	0.000312255	0.000615423	0.0216715	0.0106493	0.00657287

## Sheet: RGR W
width
cell index	0HPG	SE	6HPG	SE	12HPG	SE	18HPG	SE	24HPG	SE	30HPG	SE	36HPG	SE	42HPG	SE	48HPG	SE	54HPG	SE	60HPG	SE	66HPG	SE	72HPG	SE
1	16.2266	0.669381	15.5495	0.930376	18.3405	0.723416	18.7152	0.600047	21.5863	0.723773	21.6993	0.687495	23.6427	0.830408	22.6731	0.621902	22.1284	1.18094	23.1181	1.15079	21.5343	1.25418	22.8821	1.05141	26.0816	0.604595
2	15.8817	0.493671	15.4006	0.545538	17.4151	0.755693	18.9253	0.494034	21.022	0.900132	20.8024	0.896812	22.6905	0.860386	22.6366	0.610627	25.6182	0.838384	25.2539	0.787446	22.6719	1.19408	23.2334	1.35874	27.3159	0.926683
3	15.6601	0.49613	16.2295	0.697928	17.6721	0.806155	18.6853	0.464135	20.876	0.661089	19.9158	0.705154	22.3797	0.710424	21.967	0.502989	24.7234	0.737251	23.407	0.687737	23.93	1.0875	24.8708	0.751029	27.9667	0.287056
4	15.5395	0.616425	17.0344	1.12884	17.8249	0.997857	18.012	0.433144	19.1004	0.662767	20.5854	0.580624	21.0278	0.777779	21.1879	0.446785	23.553	1.13522	23.3722	1.2441	23.2993	0.963143	24.5929	0.887368	27.0399	0.494637
5	15.6383	0.543711	17.1613	1.27792	17.4962	0.535796	17.9674	0.495531	19.3416	0.652596	20.4728	0.511206	21.1929	0.589526	20.4991	0.516739	22.3792	0.840407	21.8796	1.5993	22.4586	0.867191	22.7675	0.697746	26.0999	0.93973
6	15.2204	0.416206	16.6155	1.18746	17.8362	0.737668	17.6711	0.513113	18.0302	0.689446	20.2981	0.765004	19.8422	0.807091	19.7436	0.472531	21.4199	0.79088	22.1683	0.911352	22.315	0.78042	22.7777	0.967202	24.5471	1.21064
7	14.5849	0.510598	16.7467	0.948664	17.2757	0.784491	17.8057	0.437745	21.2124	2.41291	19.0892	0.694746	19.3849	0.615589	19.9736	0.514577	22.0416	0.739834	21.3749	1.27106	22.6538	0.919942	22.7791	1.0208	24.3474	1.6922
8	14.385	0.554322	16.7544	0.451872	16.5135	0.721898	17.5136	0.523829	19.8264	0.982877	19.7078	0.473951	19.6849	0.66582	19.8775	0.685159	21.9642	0.854179	22.0714	1.36074	21.5606	0.596823	22.1229	0.874585	23.2396	1.16853
9	14.6473	0.483686	16.1005	0.795708	17.2618	0.832306	16.6679	0.503034	19.4803	1.68653	18.8494	0.426912	19.1694	0.472445	19.6908	0.66761	19.8369	0.640055	20.8837	1.43276	20.8191	1.08909	22.3716	0.838504	21.188	1.14386
10	13.7011	0.61364	15.6864	0.769665	16.3859	0.766297	16.3493	0.444118	18.287	0.545852	19.1648	0.445007	18.9617	0.567944	18.399	0.495066	19.6462	0.808501	20.6719	0.973883	21.3223	0.90754	21.3078	0.607504	22.703	1.17063
11	13.6464	0.480341	15.3642	0.63287	16.7468	0.86803	16.0566	0.413928	18.7032	0.584451	18.46	0.574082	18.6801	0.556828	19.0273	0.616261	19.7579	0.758635	19.1123	1.30948	20.2666	0.630781	22.7249	0.785643	21.83	1.01101
12	13.1384	0.527207	14.9076	0.932378	16.8043	0.745102	16.54	0.399317	17.812	0.514198	18.257	0.495683	18.1794	0.551218	17.4924	0.635484	18.3608	0.78975	18.2299	1.15532	20.3631	0.90044	22.681	1.02153	21.0239	1.1903
13	13.351	0.55823	14.6322	0.88112	16.5239	0.691712	15.9477	0.50928	17.4574	0.545516	17.8708	0.566928	17.634	0.492797	16.5707	0.572515	17.2071	0.822377	17.6073	0.971632	18.8704	1.23227	21.0976	0.900364	20.0487	1.80716
14	12.7166	0.563114	15.3564	0.782835	15.9118	0.753274	14.9833	0.498137	17.5152	0.56418	17.6576	0.509793	17.5855	0.587697	16.0529	0.562425	16.6097	0.829294	16.1004	0.958498	17.0834	0.93566	19.0368	0.85491	17.096	1.18627
15	11.8956	0.531017	14.4446	0.7705	16.7914	0.685468	14.9552	0.63577	16.2489	0.520749	17.3518	0.553769	17.6371	0.554965	16.3503	0.590047	16.0694	0.629626	15.6389	0.952829	16.5134	0.954185	18.2705	1.06674	15.381	1.05734
16	12.0086	0.609017	15.2747	1.04432	14.4214	0.67367	13.8614	0.655954	16.2005	0.673298	16.8146	0.587206	16.4134	0.71073	15.838	0.490904	15.0054	0.775118	16.5778	1.19055	17.2521	0.653469	17.5659	1.00971	18.7966	0.754071
17	10.2128	0.610884	13.5341	1.19608	16.1562	0.722649	14.1114	0.531765	16.4576	0.652874	16.7681	0.577237	16.416	0.634836	14.9082	0.519013	14.8803	0.779334	14.9353	1.05661	17.0093	0.585366	18.1316	1.41098	17.4304	0.465478
	REGR(W)
Cell index	0-12HPG	12-24HPG	24-48HPG	48-72HPG	Cell index	0-12HPG	12-24HPG	24-48HPG	48-72HPG
1	0.0623762	0.0981139	0.0255117	0.0572713	1	0.0255621	0.000109819	0.843302	0.145794
2	0.0356223	0.106904	0.0635514	0.0220517	2	0.17088	0.0400449	0.0134344	0.0520125
3	0.0582583	0.0970312	0.0561419	0.0490245	3	0.154092	0.0452776	0.0197956	0.138808
4	0.068879	0.0202785	0.0622285	0.0520417	4	0.166898	0.262711	0.106109	0.183715
5	0.0516197	0.0510609	0.0462943	0.0547457	5	0.00425991	0.0632902	0.0618292	0.0266952
6	0.0801311	0.136639	0.0508636	0.0475069	6	0.122892	0.248507	0.0299246	0.134226
7	0.0824894	0.114195	0.00780282	0.0348092	7	0.101785	0.413654	2.01765	0.413034
8	0.0629515	0.0998179	0.0316583	0.0101344	8	0.0787297	0.0787773	0.0601996	0.246481
9	0.0800909	0.0664	0.0429649	0.0125396	9	0.133339	0.385057	2.93463	0.372869
10	0.0822997	0.0535353	0.0127878	0.0465568	10	0.05686	0.115957	0.193236	0.118468
11	0.0942944	0.0559223	0.00221899	0.0303576	11	0.125045	0.144955	0.16515	0.121794
12	0.108258	0.000636452	0.025002	0.0408117	12	0.0594372	0.229148	0.502113	0.150408
13	0.0962209	0.00573413	#NUM!	0.0435159	13	0.0420694	0.15661	1.1059	0.346552
14	0.0968058	0.0393399	#NUM!	-0.03004	14	0.0595133	0.117939	0.292801	0.734086
15	0.132366	#NUM!	#NUM!	-0.0155603	15	0.0315475	0.303619	0.606433	0.621354
16	0.0733981	0.0480094	#NUM!	0.0555286	16	0.0267962	0.000208851	0.0851928	0.00555163
17	0.148524	0.099955	#NUM!	0.0390062	17	0.0188047	0.231535	0.0801751	0.123074
							0.542113	-0.612281	-0.0255117					Propogated SEM of RGR(width)
	RGR(width)												Cell index	0-6HPG	6-12HPG	12-18HPG	18-24HPG	24-30HPG	30-36HPG	36-42HPG	42-48HPG	48-54HPG	54-60HPG	60-66HPG	66-72HPG
Cell index	0-6HPG	6-12HPG	12-18HPG	18-24HPG	24-30HPG	30-36HPG	36-42HPG	42-48HPG	48-54HPG	54-60HPG	60-66HPG	66-72HPG	1	0.385434	0.0741525	0.329232	0.0430934	0.321164	0.0735354	0.215036	1.02638	0.0304626	0.065275	0.15044	0.139651
1	0.00710434	0.0275139	0.00337087	0.0237871	0.00086986	0.0142961	0.00697943	0.00405264	0.0072922	0.0118286	0.0101184	0.0218123	2	0.107806	0.104322	0.173259	0.193685	0.0151157	0.0192917	4.62739	0.0763865	0.139816	0.157491	0.293253	0.105832
2	0.00512699	0.0204884	0.0138605	0.0175116	0.00175048	0.0144803	0.000396922	0.0206228	0.00238724	0.0179755	0.00407732	0.0269794	3	0.354432	0.0750225	0.337543	0.0899067	0.045892	0.00213895	0.502595	0.0849874	0.0376126	0.764363	0.357642	0.149866
3	0.00595196	0.0141926	0.00929225	0.0184767	0.00784765	0.0194402	0.00310236	0.0197017	0.00911937	0.00368296	0.00642692	0.0195534	4	0.342774	0.165691	3.01781	0.210978	0.0553174	0.44564	2.06762	0.291077	0.602278	3.85023	0.0585751	0.160498
4	0.0153083	0.00756041	0.00174055	0.00977829	0.0124783	0.00354396	0.00126403	0.0176375	0.00128416	0.000521177	0.0090061	0.015809	5	0.482079	2.21619	0.0854487	0.114293	0.124998	0.108764	0.104922	0.172157	1.51883	1.26438	0.548513	0.0726165
5	0.0154891	0.00322083	0.00442945	0.0122836	0.00947267	0.00576144	0.00554691	0.0146249	0.00376332	0.00435337	0.00227687	0.022766	6	0.552816	0.368483	1.36028	0.49101	0.0333159	0.0923146	3.39283	0.189919	0.160956	0.892718	0.403678	0.137581
6	0.014617	0.0118154	0.00154974	0.00335315	0.0197467	0.00378612	0.000830334	0.0135813	0.00572441	0.00109904	0.00342048	0.0124689	7	0.202636	0.310316	0.65436	0.579777	0.809219	0.267671	0.171581	0.108924	0.796731	0.274536	0.80511	0.428104
7	0.0230362	0.00518376	0.00503536	0.0291785	0.0175775	0.00256218	0.00498625	0.0164202	0.00511945	0.00968538	0.000919062	0.0110971	8	0.0432389	1.12091	0.198047	0.198485	4.29291	8.35865	0.100402	0.0809975	4.72407	1.49535	0.49396	0.263233
8	0.0254125	0.00241378	0.0098	0.0206724	0.000999562	0.000194237	0.00162287	0.0166379	0.000811693	0.00390298	0.00429108	0.0082072	9	0.214712	0.0315135	0.554363	0.420813	1.99654	0.142291	0.374277	0.188668	0.757253	5.3212	0.161409	0.257985
9	0.0157659	0.0116079	0.00583584	0.0259865	0.00548711	0.0028057	0.00447311	0.00123161	0.00857095	0.00051622	0.011987	0.00905955	10	0.0785914	0.00481447	8.81019	0.0525035	0.114887	0.605461	0.12952	0.251318	0.161243	0.102011	20.7637	0.403617
10	0.0225525	0.00727136	0.00037237	0.0186671	0.0078139	0.00177521	0.00502062	0.010931	0.00848168	0.00516273	0.000112988	0.0105706	11	0.0887946	0.170081	0.657904	0.0644324	0.0426425	0.0783812	0.171203	0.194881	0.853336	0.588003	0.0629951	0.251835
11	0.0197604	0.0143615	0.00701478	0.0254286	0.00218103	0.00197575	0.00306888	0.00627953	0.00553623	0.00977326	0.0190813	0.00669601	12	0.229008	0.0987361	1.30836	0.0903181	0.0416049	0.715322	0.122661	0.177642	2.79283	0.119484	0.052242	0.101841
12	0.0210559	0.0199609	0.00264208	0.012348	0.0041127	0.000710247	0.00642028	0.00807529	0.00119245	0.0184435	0.0179673	0.012645	13	0.252022	0.100125	0.316577	0.0240012	0.0517953	0.31309	0.0749665	0.392615	0.372895	0.206347	0.149023	0.864528
13	0.0152722	0.020264	0.0059162	0.0150755	0.00390071	0.00222295	0.0103662	0.00628106	0.00383251	0.0115467	0.018594	0.00849904	14	0.0832331	0.0532204	0.274789	0.0260854	0.381844	1.07995	0.0164891	0.479241	0.253703	0.0232334	0.0413387	0.170734
14	0.0314377	0.00592179	0.0100206	0.0260212	0.00134985	0.000682276	0.0151975	0.00568348	0.00519014	0.00987689	0.0180443	0.0179216	15	0.0939508	0.0362328	0.027066	0.0889103	0.0299391	0.00419261	0.0272638	0.140863	0.750818	0.00155035	0.0640581	0.00325357
15	0.0323591	0.0250912	0.0193013	0.0138274	0.0109454	0.0027178	0.012626	0.00288902	0.00452558	0.00906875	0.0168524	0.0286925	16	0.133282	0.434385	0.0316372	0.00741515	0.140191	0.30788	0.382021	0.34134	0.264201	0.796498	1.13519	0.207725
16	0.0400952	0.00958058	0.00660064	0.0259889	0.006201	0.00402498	0.00594795	0.00900081	0.0166093	0.00664497	0.00300444	0.0112858	17	0.176194	0.180552	0.093348	0.0516188	0.243552	0.163568	0.076815	9.32889	5.03702	0.227221	0.735647	1.34852
17	0.0469287	0.0295155	0.0225541	0.0256343	0.00311572	0.00353733	0.0160576	0.000312255	0.000615423	0.0216715	0.0106493	0.00657287
first : last	0-6HPG	6-12HPG	12-18HPG	18-24HPG	24-30HPG	30-36HPG	36-42HPG	42-48HPG	48-54HPG	54-60HPG	60-66HPG	66-72HPG
	0.12683	0.480853	1.8454	0.720783	0.279184	7.15291	0.411885	3.46648	11.8491	0.169945	0.603504	1.73257
first : last	0-6HPG	6-12HPG	12-18HPG	18-24HPG	24-30HPG	30-36HPG	36-42HPG	42-48HPG	48-54HPG	54-60HPG	60-66HPG
	2.00889	3.93707	1.18807	0.649691	2.77854	4.76308	1.22128	0.59585	0.530378	0.784881	0.192274

## Sheet: GR L
length
cell index	0HPG	SE	6HPG	SE	12HPG	SE	18HPG	SE	24HPG	SE	30HPG	SE	36HPG	SE	42HPG	SE	48HPG	SE	54HPG	SE	60HPG	SE	66HPG	SE	72HPG	SE
1	19.5969	1.35707	30.0795	1.83178	59.3494	4.942	73.8602	3.47946	78.5749	4.35157	114.438	4.74752	155.752	8.82067	186.824	9.37429	232.356	22.8271	265.013	41.183	278.59	22.4533	274.755	17.084	270.197	20.2211
2	19.6066	1.14954	28.4489	2.14212	63.5772	5.4759	77.4479	3.29023	76.9943	4.70627	98.1033	3.6021	160.088	8.74061	218.44	12.8015	245.202	12.9111	311.018	29.3743	342.142	21.4804	342.358	40.2464	323.959	30.0558
3	19.3964	0.874562	33.8584	2.92492	65.1007	4.15142	74.5048	2.88895	69.6157	4.87561	82.3192	2.82719	148.136	5.68453	199.837	11.7806	242.876	17.7492	336.896	18.6531	391.79	28.4614	390.808	28.2148	437.6	31.0381
4	19.9472	0.938037	36.3998	3.10582	59.1753	3.46218	64.4459	2.303	60.3054	3.11272	77.173	2.94509	137.28	6.11698	193.491	13.5142	237.152	15.0592	325.83	18.5481	472.01	51.2443	532.908	53.252	500.184	78.9632
5	20.8871	1.23017	36.4456	2.61051	53.6878	3.59442	60.796	2.30012	59.4186	4.31838	68.8482	2.83712	101.827	4.63057	165.434	11.7116	242.654	23.6004	346.208	27.3934	529.126	71.3338	694.626	57.7605	494.501	32.704
6	22.294	1.42972	36.8703	2.16714	46.1138	2.81433	58.1406	2.45686	61.1207	3.32186	62.5549	2.7457	90.0443	4.18932	137.607	10.2711	197.193	15.1301	318.21	26.105	525.466	59.3863	642.061	51.3569	630.343	73.9324
7	19.8911	1.26762	40.0182	2.44822	48.0323	2.09549	53.8092	2.08102	57.9951	2.37429	57.9499	2.61286	81.9579	3.14175	128.949	7.43568	194.278	11.7329	316.572	27.1732	500.479	63.5085	626.044	30.4679	778.509	42.9029
8	19.3019	0.90636	33.7876	1.25175	43.6062	2.3591	49.1137	2.24704	49.3861	3.02351	58.0849	2.60549	71.0339	2.85218	109.858	8.26522	187.172	18.4378	279.056	24.4094	443.144	67.5307	581.818	32.0019	752.878	45.7687
9	22.3859	1.25165	31.8758	2.35247	41.849	2.63141	45.3679	1.49543	45.4331	2.62721	53.5548	2.392	70.0364	3.79484	103.084	7.24293	137.388	12.1747	252.483	27.4271	393.116	56.8589	546.81	33.832	672.235	30.4064
10	22.2523	1.62958	32.306	2.96443	39.8627	2.57174	44.2175	1.71236	48.7546	2.62614	55.9645	2.36338	63.3312	3.681	87.1658	5.70199	124.128	10.0498	207.639	20.312	378.538	67.8111	587.708	49.3242	544.292	83.4014
11	20.2416	1.36547	29.6224	1.66632	37.5207	3.65935	41.8197	1.72577	48.1896	1.73214	52.5509	3.12943	60.846	2.93706	80.5898	3.05913	118.354	11.2545	175.581	25.3177	277.721	48.9473	482.123	45.3221	521.233	61.7501
12	22.4684	1.16708	29.1083	1.89762	37.8589	2.76117	40.5274	1.38578	41.6047	1.936	51.315	2.54001	67.7576	3.70742	72.6005	4.09051	93.3796	6.63479	130.464	23.6135	210.919	40.7699	383.164	45.6869	388.767	55.6909
13	24.3719	1.48606	30.4308	2.27612	35.825	2.22167	37.2231	1.569	39.7095	1.51363	49.2585	1.84555	63.724	3.67322	62.3487	3.18956	82.3572	6.75476	114.878	17.5965	145.012	19.6897	280.624	37.837	210.054	24.6573
14	23.8889	1.9825	31.9166	2.23898	36.3028	3.22245	36.1232	1.32066	41.4999	1.53855	45.9203	1.96304	53.0365	2.58579	59.1527	2.5379	82.0618	6.35352	85.5379	9.87886	103.677	13.3619	212.024	42.7019	122.911	7.32599
15	26.1376	2.45113	26.8609	1.85226	36.7268	2.65941	34.3324	1.79021	38.0001	1.8703	45.5675	2.54469	51.5495	2.77988	51.9707	3.54199	63.9365	4.09213	83.5811	8.36194	84.3331	10.8392	139.369	32.5622	93.0524	14.3575
16	22.9073	1.80875	30.2965	2.09232	34.7312	1.84142	31.1395	1.74624	35.8253	2.49797	42.2015	2.34696	46.9054	3.08892	44.3546	3.38989	63.2458	4.66409	68.1549	7.38442	63.8841	6.22106	105.408	18.7109	82.4733	4.23503
17	20.8541	0.926674	27.5187	1.54803	32.4894	2.32765	30.7438	1.54857	33.8159	2.13097	38.7157	2.31597	40.7546	3.16215	39.259	3.13733	52.4509	4.38347	67.2102	9.97159	50.4438	5.46898	78.6809	8.16783	59.0339	1.53157
	GR
cell index	0-6HPG	6-12HPG	12-18HPG	18-24HPG	24-30HPG	30-36HPG	36-42HPG	42-48HPG	48-54HPG	54-60HPG	60-66HPG
1	1.7471	4.87832	2.41847	0.78578	5.97712	6.88577	5.17863	7.58871	5.44276	2.26291
2	1.47372	5.85472	2.31178		3.51817	10.3307	9.72543	4.46034	10.9693	5.18742	0.0358833
3	2.41033	5.20704	1.56735		2.11725	10.9694	8.61683	7.17328	15.6699	9.14899
4	2.7421	3.79592	0.87843		2.81127	10.0178	9.36855	7.2769	14.7796	24.3633	10.1497
5	2.59309	2.87371	1.18469		1.57161	5.49652	10.6012	12.8699	17.259	30.4863	27.5834
6	2.42938	1.54059	2.00446	0.496688	0.239021	4.58157	7.92711	9.93104	20.1695	34.5426	19.4325
7	3.35451	1.33569	0.962807	0.697646		4.00134	7.8319	10.8882	20.3823	30.651	20.9276
8	2.41429	1.63644	0.9179	0.0454001	1.4498	2.15817	6.47063	12.8858	15.3139	27.3481	23.1123
9	1.58166	1.6622	0.586478	0.0108726	1.35361	2.74693	5.50792	5.71742	19.1825	23.4388	25.6157
10	1.67562	1.25944	0.725809	0.756185	1.20165	1.22777	3.97243	6.16044	13.9185	28.4831	34.8616
11	1.56347	1.31639	0.716484	1.06166	0.726872	1.38252	3.29063	6.2941	9.53772	17.0235	34.067
12	1.10665	1.45844	0.444746	0.179549	1.61838	2.74045	0.807148	3.46319	6.18067	13.4092	28.7075
13	1.00981	0.899033	0.233014	0.414407	1.5915	2.4109		3.33476	5.42013	5.02235	22.6019
14	1.33796	0.731025		0.896113	0.736737	1.18604	1.01935	3.81819	0.579351	3.02324	18.0578
15	0.120543	1.64432		0.61127	1.26123	0.997015	0.0701869	1.99431	3.2741	0.125329	9.17259
16	1.23154	0.739111		0.780957	1.06271	0.783981		3.14854	0.818184		6.92069
17	1.11077	0.828457		0.512013	0.816639	0.339807		2.19863	2.45989		4.70617

## Sheet: GR W
width
cell index	0HPG	SE	6HPG	SE	12HPG	SE	18HPG	SE	24HPG	SE	30HPG	SE	36HPG	SE	42HPG	SE	48HPG	SE	54HPG	SE	60HPG	SE	66HPG	SE	72HPG	SE
1	16.2266	0.669381	15.5495	0.930376	18.3405	0.723416	18.7152	0.600047	21.5863	0.723773	21.6993	0.687495	23.6427	0.830408	22.6731	0.621902	22.1284	1.18094	23.1181	1.15079	21.5343	1.25418	22.8821	1.05141	26.0816	0.604595
2	15.8817	0.493671	15.4006	0.545538	17.4151	0.755693	18.9253	0.494034	21.022	0.900132	20.8024	0.896812	22.6905	0.860386	22.6366	0.610627	25.6182	0.838384	25.2539	0.787446	22.6719	1.19408	23.2334	1.35874	27.3159	0.926683
3	15.6601	0.49613	16.2295	0.697928	17.6721	0.806155	18.6853	0.464135	20.876	0.661089	19.9158	0.705154	22.3797	0.710424	21.967	0.502989	24.7234	0.737251	23.407	0.687737	23.93	1.0875	24.8708	0.751029	27.9667	0.287056
4	15.5395	0.616425	17.0344	1.12884	17.8249	0.997857	18.012	0.433144	19.1004	0.662767	20.5854	0.580624	21.0278	0.777779	21.1879	0.446785	23.553	1.13522	23.3722	1.2441	23.2993	0.963143	24.5929	0.887368	27.0399	0.494637
5	15.6383	0.543711	17.1613	1.27792	17.4962	0.535796	17.9674	0.495531	19.3416	0.652596	20.4728	0.511206	21.1929	0.589526	20.4991	0.516739	22.3792	0.840407	21.8796	1.5993	22.4586	0.867191	22.7675	0.697746	26.0999	0.93973
6	15.2204	0.416206	16.6155	1.18746	17.8362	0.737668	17.6711	0.513113	18.0302	0.689446	20.2981	0.765004	19.8422	0.807091	19.7436	0.472531	21.4199	0.79088	22.1683	0.911352	22.315	0.78042	22.7777	0.967202	24.5471	1.21064
7	14.5849	0.510598	16.7467	0.948664	17.2757	0.784491	17.8057	0.437745	21.2124	2.41291	19.0892	0.694746	19.3849	0.615589	19.9736	0.514577	22.0416	0.739834	21.3749	1.27106	22.6538	0.919942	22.7791	1.0208	24.3474	1.6922
8	14.385	0.554322	16.7544	0.451872	16.5135	0.721898	17.5136	0.523829	19.8264	0.982877	19.7078	0.473951	19.6849	0.66582	19.8775	0.685159	21.9642	0.854179	22.0714	1.36074	21.5606	0.596823	22.1229	0.874585	23.2396	1.16853
9	14.6473	0.483686	16.1005	0.795708	17.2618	0.832306	16.6679	0.503034	19.4803	1.68653	18.8494	0.426912	19.1694	0.472445	19.6908	0.66761	19.8369	0.640055	20.8837	1.43276	20.8191	1.08909	22.3716	0.838504	21.188	1.14386
10	13.7011	0.61364	15.6864	0.769665	16.3859	0.766297	16.3493	0.444118	18.287	0.545852	19.1648	0.445007	18.9617	0.567944	18.399	0.495066	19.6462	0.808501	20.6719	0.973883	21.3223	0.90754	21.3078	0.607504	22.703	1.17063
11	13.6464	0.480341	15.3642	0.63287	16.7468	0.86803	16.0566	0.413928	18.7032	0.584451	18.46	0.574082	18.6801	0.556828	19.0273	0.616261	19.7579	0.758635	19.1123	1.30948	20.2666	0.630781	22.7249	0.785643	21.83	1.01101
12	13.1384	0.527207	14.9076	0.932378	16.8043	0.745102	16.54	0.399317	17.812	0.514198	18.257	0.495683	18.1794	0.551218	17.4924	0.635484	18.3608	0.78975	18.2299	1.15532	20.3631	0.90044	22.681	1.02153	21.0239	1.1903
13	13.351	0.55823	14.6322	0.88112	16.5239	0.691712	15.9477	0.50928	17.4574	0.545516	17.8708	0.566928	17.634	0.492797	16.5707	0.572515	17.2071	0.822377	17.6073	0.971632	18.8704	1.23227	21.0976	0.900364	20.0487	1.80716
14	12.7166	0.563114	15.3564	0.782835	15.9118	0.753274	14.9833	0.498137	17.5152	0.56418	17.6576	0.509793	17.5855	0.587697	16.0529	0.562425	16.6097	0.829294	16.1004	0.958498	17.0834	0.93566	19.0368	0.85491	17.096	1.18627
15	11.8956	0.531017	14.4446	0.7705	16.7914	0.685468	14.9552	0.63577	16.2489	0.520749	17.3518	0.553769	17.6371	0.554965	16.3503	0.590047	16.0694	0.629626	15.6389	0.952829	16.5134	0.954185	18.2705	1.06674	15.381	1.05734
16	12.0086	0.609017	15.2747	1.04432	14.4214	0.67367	13.8614	0.655954	16.2005	0.673298	16.8146	0.587206	16.4134	0.71073	15.838	0.490904	15.0054	0.775118	16.5778	1.19055	17.2521	0.653469	17.5659	1.00971	18.7966	0.754071
17	10.2128	0.610884	13.5341	1.19608	16.1562	0.722649	14.1114	0.531765	16.4576	0.652874	16.7681	0.577237	16.416	0.634836	14.9082	0.519013	14.8803	0.779334	14.9353	1.05661	17.0093	0.585366	18.1316	1.41098	17.4304	0.465478
	GR
cell index	0-6HPG	6-12HPG	12-18HPG	18-24HPG	24-30HPG	30-36HPG	36-42HPG	42-48HPG	48-54HPG	54-60HPG	60-66HPG
1		0.465167	0.0624529	0.478516	0.0188262	0.323909			0.164947		0.224642
2		0.335747	0.251704	0.349449		0.314697		0.49694			0.0935806
3	0.0948929	0.240431	0.168877	0.365109		0.410652		0.459405		0.0871667	0.1568
4	0.24915	0.131753	0.0311878	0.181396	0.24749	0.0737348	0.0266807	0.39419			0.215608
5	0.253836	0.0558111	0.0785374	0.22904	0.188524	0.120015		0.313345		0.0965046	0.0514861
6	0.232524	0.203444		0.0598539	0.377988			0.279373	0.124746	0.0244444	0.0771167
7	0.360307	0.088175	0.088317	0.567795		0.0492879	0.0981183	0.344671		0.213157	0.0208778
8	0.3949		0.166685	0.38546			0.0321021	0.34779	0.0178717		0.0937194
9	0.242202	0.193556		0.468732		0.0533333	0.0869076	0.0243413	0.174468		0.258753
10	0.330876	0.116586		0.322942	0.146295			0.207861	0.170946	0.108394
11	0.286295	0.230439		0.441092		0.0366894	0.0578582	0.121762		0.192375	0.409719
12	0.294874	0.316122		0.211993	0.0741667			0.144734		0.355532	0.386319
13	0.213533	0.315286		0.251628	0.0688995			0.106067	0.0667103	0.210514	0.371197
14	0.439971	0.0925722		0.421968	0.0237388			0.0928095		0.163829	0.325564
15	0.424838	0.391136		0.215613	0.183821	0.0475455				0.145755	0.292847
16	0.544343			0.389849	0.102352				0.26207	0.112384	0.0523028
17	0.553552	0.43702		0.391036	0.0517596				0.0091746	0.345657	0.18705
